# Supplementary material for: Spatio-temporal modeling of high-throughput multispectral aerial images improves agronomic trait genomic prediction in hybrid maize
Source: Genetics. 2024 Mar 12;227(1):iyae037. doi: 10.1093/genetics/iyae037 (PMC11075545; doi:10.1093/genetics/iyae037)
Supplement: iyae037_Supplementary_Data [file iyae037_supplementary_data.zip]

Archive with 3 entries (3 files):
- File_S1_GENETICS-2024-306855.docx
- File_S2_GENETICS-2024-306855.docx
- Supplemental_Figures_GENETICS-2024-306855.docx
